# Supplementary material for: circKLF4 Upregulates Klf4 and Endoglin to Promote Odontoblastic Differentiation of Mouse Dental Papilla Cells via Sponging miRNA-1895 and miRNA-5046
Source: Front Physiol. 2022 Feb 9;12:760223. doi: 10.3389/fphys.2021.760223 (PMC8865004; doi:10.3389/fphys.2021.760223)
Supplement: Supplementary file 2 [file Table_1.xlsx]

## Sheet: Sheet2
		10 predicted miRNAs binding to circKLF4
Accession	ID	Query start	Query end	Subject start	Subject end	Strand	Score	Evalue
MIMAT0020540	mmu-miR-5046	181	198	6	23	-	72	2.8
MIMAT0007867	mmu-miR-1895	149	169	2	22	+	69	5
MIMAT0029797	mmu-miR-7647-3p	243	263	1	21	+	69	5
MIMAT0009412	mmu-miR-1946a	374	397	2	25	+	66	9
MIMAT0009443	mmu-miR-1946b	374	397	1	24	+	66	9
MIMAT0015646	mmu-miR-3474	13	34	1	22	+	65	11
MIMAT0022376	mmu-miR-3073b-3p	340	361	1	22	-	65	11
MIMAT0014828	mmu-miR-3061-5p	7	26	2	21	+	64	13
MIMAT0014854	mmu-miR-3073a-5p	342	361	1	20	+	64	13
MIMAT0027728	mmu-miR-6914-5p	339	358	5	24	-	64	13
